# Supplementary material for: AI and Wearables for Early Detection of Cognitive Impairment and Dementia: Systematic Review
Source: J Med Internet Res. 2026 Feb 23;28:e86262. doi: 10.2196/86262 (PMC12972689; doi:10.2196/86262)
Supplement: Multimedia Appendix 4 [file jmir_v28i1e86262_app4.xlsx]

## Sheet: Sheet1
Reference	Title	Study type	Objective	Prevention type	Covariates / adjustment	Major findings
[22]	RADAR-AD: assessment of multiple remote monitoring technologies for early detection of Alzheimer’s disease Alzheimer’s research & therapy	CSS	Early detection	Direct		Remote monitoring improves detection of functional decline in preclinical Alzheimer’s, enabling earlier care.
[23]	Decting Sleep/WakeRhythm Disruption Related to Cognition in Older Adults With and WithoutMild Cognitive Impairment Using the myRhythmWatch Platform: Feasibilityand Correlation Study J	CSS	Early detection	Indirect	Age, sex, education, accelerometer recording length.	Consumer wearable systems (e.g., myRhythmWatch) can identify dementia-related sleep/wake risks early.
[24]	Beyond sleep: Rest and activity rhythm as a marker of preclinical and mild dementia in older adults with less education Neurobiology of Sleep and Circadian Rhythmsd	CSS	Early detection	Indirect	Age, sex, education, comorbidities (CCI), number of daily medications, depression (PHQ-9).	Rest-activity rhythms correlate with cognition and may serve as early dementia biomarkers, especially in low-reserve individuals.
[25]	Midpoint of sleep is associated with sleep quality in older adults with and without symptomatic Alzheimer’s disease Sleep Advances	CSS	Risk assessment	Indirect	Age, sex, race, CDR, APOEϵ4 status, CSF Aβ42/40, AHI, PLMI, self-reported minutes spent daytime napping.	Sleep midpoint, modifiable through behavioral changes, may serve as an early marker for AD risk.
[26]	Day-to-day sleep variability with Alzheimer’s biomarkers in at-risk elderly Alzheimer’s & Dementia: Diagnosis, Assessment & Disease Monitoring	CSS	Risk assessment	Indirect	Age, sex, time lag between fluid collection and actigraphy.	Regularizing sleep-wake cycles could reduce Alzheimer’s disease risk.
[27]	Association between daily gait speed patterns and cognitive impairment in community-dwelling older adults	CSS	Early detection	Indirect	Age, self-reported education history, GDS, prescribed medications (for ANCOVA).	Continuous gait speed monitoring with exercise interventions may help prevent cognitive decline.
[28]	Association of circadian rhythm with mild cognitive impairment among male pneumoconiosis workers in Hong Kong: a cross-sectional study	CSS	Preventive intervention	Indirect	Demographic, health, lifestyle, psychological, sleep, and physical factors to control for potential confounding effects	Weakened circadian activity rhythms associate with worse cognition in pneumoconiosis workers, suggesting rhythm-targeted therapies.
[29]	Rest-activity rhythms and tract specific white matter lesions in older adults at risk for cognitive decline	CSS	Progression monitoring	Indirect		Poor white matter health and rest-activity rhythm disturbance are modifiable dementia risk factors.
[30]	A smart healthcare-based system for classification of dementia using deep learning	CSS	Early detection	Direct		A proposed system enables dementia risk monitoring in elderly, supporting early intervention.
[31]	The association of sleep and cortical thickness in mild cognitive impairment	CSS	Early detection	Indirect	Age, sex, education, and sleep medication use	Irregular sleep fragmentation links to reduced cortical thickness, suggesting a target for dementia prevention.
[32]	Rest-activity rhythm disturbance in liver cirrhosis and association with cognitive impairment Sleep	CSS	Progression monitoring	Indirect	Age, liver disease severity score (MELD-Na), and BMI	Strengthening rest-activity rhythms via light–dark alignment could improve cognition in liver disease patients.
[33]	Apolipoprotein E 4 (APOE 4) allele is associated with long sleep duration among elderly with cognitive impairment	CSS	General insight	Indirect	Gender, age, BMI, diagnostic group (MCI, AD), MMSE score, depression diagnosis, sleep apnea symptoms, benzodiazepine use	Long total sleep time via actigraphy predicts worse prognosis in APOE ε4 carriers.
[34]	Associations of rest-activity patterns with amyloid burden, medial temporal lobe atrophy, and cognitive impairment	CSS	Progression monitoring	Indirect	Age, sex, education, living alone, diabetes, hypertension, depressive symptom, use of various medications (including sleep medication), number of weekend days, and APOE ϵ2 and ϵ4 carrier status (selected by stepwise method)	Low MESOR and advanced L5 onset in rest-activity patterns indicate early decline risk.
[35]	Machine learning-based classification of circadian rhythm characteristics for mild cognitive impairment in the elderly	CSS	Early detection	Indirect		Classification models using circadian and subjective features showed strong discrimination, with subjective-only models performing best; low activity was higher in MCI.
[36]	Rest-activity rhythm fragmentation and synchronization are linked with reduced cortical thickness in older adults “at risk” for dementia Sleep	CSS	Early detection	Indirect	total sleep time, sleep efficiency, antidepressant use, GDS-15, CIRS-G total, alcohol intake, sleep offset.	Actigraphy can detect rest-activity rhythm disturbances, offering a cost-effective tool for early detection in memory clinic.
[37]	Sleepiness, sleep time, and depression of caregivers are linked with sleep and behaviors of their paired partners with dementia Journal of Alzheimer’s Disease Reports,CSS,Risk assessment,?_x000D_ [21],"Detecting Sleep/Wake Rhythm Disruption Related to Cognition in Older Adults With and Without Mild Cognitive Impairment Using the myRhythmWatch Platform: Feasibility and Correlation Study JMIR aging	CSS	Risk assessment	Indirect	None	Caregiver poor sleep may increase their own AD risk, suggesting intervention targets.
[38]	Scalar on time-by-distribution regression and its application for modelling associations between daily-living physical activity and cognitive functions in Alzheimer’s disease	CSS	Early detection	Indirect		Time-by-distribution analysis of activity offers cost-effective biomarkers for early AD detection and intervention design.
[39]	Modeling brain volume using deep learning-based physical activity features in patients with dementia	CSS	Early detection	Direct		Wearable-derived physical activity features, enhanced by deep learning, can reliably estimate regional brain volumes, offering a novel tool for early dementia detection.
[40]	Rest–activity functioning is related to white matter microarchitecture and modifiable risk factors in older adults at-risk for dementia	CSS	Early detection	Indirect	Age and sex. Follow-up models included depressive symptoms, vascular risk index, physical exercise, and BMI as moderators.	Rest-activity rhythm changes plus modifiable risks link to white matter alterations; addressing them may prevent decline.
[41]	Sleep detection for younger adults, healthy older adults, and older adults living with dementia using wrist temperature and actigraphy: Prototype testing and case study analysis	CSS	Early detection	Indirect		Machine learning on wearable sleep data could detect irregular patterns predicting cognitive decline.
[42]	Connection between sleeping patterns and cognitive deterioration in women with Alzheimer’s disease	CSS	Early detection	Direct		AI applied to actigraphy-derived sleep parameters can identify intellectual decline severity in AD women.
[43]	Longer sleep duration and neuroinflammation in at-risk elderly with a parental history of Alzheimer’s disease Sleep	CoS	Early detection	Indirect	Age, sex, time interval between CSF and actigraphy	Longer sleep duration near familial AD onset may be compensatory against neuroinflammation, potentially delaying cognitive decline.
[44]	Altered motor activity patterns within 10-minute timescale predict incident clinical Alzheimer’s disease Journal of Alzheimer’s Disease	CoS	Early detection	Direct		Short actigraphy recordings of fractal motor activity reveal early risk for Alzheimer’s disease.
[45]	Impaired 24-h activity patterns are associated with an increased risk of Alzheimer’s disease, Parkinson’s disease, and cognitive decline	CoS	Early detection	Indirect	Age, sex, college education, baseline general health, baseline BMI, baseline Townsend deprivation index	24-hour rhythm integrity from wearables may provide scalable early markers of neurodegenerative disease.
[46]	Association of rest-activity rhythm and risk of developing dementia or mild cognitive impairment in the middle-aged and older population: prospective cohort study JMIR public health and surveillance	CoS	Early detection	Indirect	Age, sex, education, Townsend deprivation index, ethnicity, obesity, sleep apnea, morbidity burdens, circulatory disorders, night shiftwork status, alcohol intake, smoking status, polygenic risk score of AD.	Wearable-monitored motor/rest activity may identify individuals at high dementia risk.
[47]	Long Objective Sleep Duration is a Marker of Cognitive Impairment in Older Adults: Findings from the Cretan Aging Cohort	CoS	Progression monitoring	Indirect	Gender, age, education, depression, psychotropic medications.	Long sleep duration may serve as an early warning for cognitive decline.
[48]	Five-year changes in 24-hour sleep-wake activity and dementia risk in oldest old women Neurology	CoS	Risk assessment	Indirect	Adjusted for age, education, body mass index (BMI), diabetes, hypertension, myocardial infarction, antidepressant use, and baseline cognition (MMSE score)	Worsening 24-hour sleepiness in oldest-old women may signal dementia risk.
[49]	Long-term associations between objective sleep quality and quantity and verbal memory performance in normal cognition and mild cognitive impairment	RCT	Progression monitoring	Indirect	BMI, age, gender, education, depression/anxiety diagnosis, ≥5 physical illnesses, insomnia-type symptoms, self-reported sleep apnea, benzodiazepine use (all baseline).	Improving sleep quality/quantity may prevent or delay memory decline in elderly.
[50]	Circadian rest–activity rhythms, delirium risk, and progression to dementia	CoS	Early detection	Indirect	Demographics (age, sex, ethnicity, education, deprivation), sleep duration, number of awakenings, mean physical activity levels, baseline cognitive performance, BMI, CVD, and morbidity burden (Model E)	Wearable motor/rest-activity monitoring could enable early dementia risk detection and prevention.
[51]	Circadian rest-activity rhythm and longitudinal brain changes underlying late-life cognitive decline	CoS	Early detection	Indirect	Age, sex, apolipoprotein ϵ4 (APOE4) positivity, and baseline MMSE.	Delayed acrophase predicts AD-related brain hypometabolism and future cognitive decline.
[52]	A population-based prospective study on rest-activity rhythm and mild cognitive impairment among Hong Kong healthy community-dwelling older adults	CoS	Preventive intervention	Indirect	Age (continuous), sex (female, male), educational attainment (continuous)	Maintaining stable acrophase timing may help preserve cognitive function in older adults.
[53]	Actigraphy-estimated sleep and 24-hour activity rhythms and the risk of dementia	CoS	General insight	Indirect	Age, sex, educational level, paid employment, physical activity, alcohol consumption, BMI, CVD history, smoking status, hypertension, diabetes mellitus	Actigraphy-estimated poor sleep, especially nighttime wakefulness, may be a prodromal dementia feature.
[54]	Actigraphic sleep patterns and cognitive decline in the Hispanic Community Health Study/Study of Latinos	CoS	Early detection	Indirect	Age, education, sex, Latino background, BMI, alcohol consumption, physical activity, heart failure, stroke/TIA, CESD-10, STAI-10, antidepressant use, field center, REI, ESS, actigraphy validation measures	Actigraphy-detected long sleep-onset latency predicts 7-year cognitive decline.
[55]	Accelerometer-derived “weekend warrior” physical activity, sedentary behavior, and risk of dementia	CoS	Risk assessment	Indirect	Age, gender, ethnicity, Townsend deprivation index, education level, employment status, alcohol consumption, smoking, BMI, comorbidities	The weekend warriors’ pattern was associated with a reduced risk of dementia, regardless of SB duration.
[56]	Accelerometer-measured physical activity timing with incident dementia	CoS	Risk assessment	Indirect	Age, sex, ethnicity, Townsend deprivation index, educational attainment, employment status, alcohol and cigarette use, BMI, comorbid conditions	Morning MVPA was associated with a lower risk of all-cause dementia and Alzheimer’s disease risk.
[57]	Association between weekend recovery sleep and risk of incident dementia: a prospective cohort study in the UK Biobank	CoS	Risk assessment	Indirect	Age, sex, ethnicity, education, deprivation index (Townsend), BMI, smoking, alcohol consumption, diabetes, hypertension, dementia PRS	In the suboptimal sleep group, longer WRS was associated with reduced risks of all-cause dementia.
[58]	Circadian rest-activity rhythms and cognitive decline and impairment in older Chinese adults: A multicohort study with prospective follow-up	CoS	Early detection	Indirect	Age, sex, years of education, MoCA scores at baseline, BMI, season of actigraph measurement, hypertension, diabetes mellitus, cardiovascular disease, depression	Lower circadian amplitude and higher nighttime activity were associated with cognitive decline and incident MCI/AD.
[59]	Daily-life walking speed, running duration and bedtime from wrist-worn sensors predict incident dementia: A watch walk - UK biobank study	CoS	Early detection	Direct	Age, sex, ethnicity, Townsend deprivation index, living alone status, household income, college degree presence, employment status, BMI, smoking status, alcohol intake frequency, family history of dementia, medical conditions	Wrist-worn sensor metrics predicted incident dementia, including slower walking speed, reduced running time, and earlier bedtime.
[60]	Free-living wrist and hip accelerometry forecast cognitive decline among older adults without dementia over 1- or 5-years in two distinct observational cohorts	CoS	Early detection	Direct		Accelerometry pattern features outperformed many demographic and clinical characteristics. Model predicted 1-year and 5-year cognitive decline with a high accuracy.
[61]	Rest-activity rhythms and cognitive impairment and dementia in older women: Results from the Women's Health Initiative	CoS	Progression monitoring	Indirect	Age, education, race/ethnicity, intervention arm assignment, BMI, smoking, alcohol use, number of comorbidities, SPPB scores	Rest–activity parameters were associated with cognitive risk, with lower amplitude and mesor and later activity timing linked to higher risk.
[62]	Substitutions of Sleep, Physical Activity, and Sedentary Behaviour and the Risk of Dementia and Stroke	CoS	Preventive intervention	Indirect	Age, sex, education, smoking, paid employment, body mass index, coronary heart disease	Greater moderate-to-vigorous activity and sleep, and less sedentary time, were associated with lower dementia risk.
[63]	Machine learning-based predictive models for the occurrence of behavioral and psychological symptoms of dementia: model development and validation	CoS	Early detection	Direct		Machine learning models can predict dementia-related behavioral symptoms early, enabling personalized interventions.
[64]	The prevalence and association of cognitive impairment with sleep disturbances in patients with chronic liver disease	CoS	Early detection	Direct	PSQI, ESS, Get-up time, Sleep efficacy, Onset latency, and Number of awakenings per night (all included simultaneously)	The study linked subclinical cognitive impairment (MHE) with significant sleep disturbances in CLD people, showing that MHE treatment also improves sleep.
[65]	The circadian rest-activity pattern predicts cognitive decline among mild-moderate Alzheimer’s disease patients	CoS	Early detection	Indirect	Age, sex, T-tau/Aβ42 ratio, educational level, and season of the year	Increased circadian rhythm fragmentation predicts faster decline in people with dementia.
[66]	Factors associated with behavioral and psychological symptoms of dementia: prospective observational study using actigraphy	CoS	Risk assessment	Indirect	Age, gender, marital status, education, K-ADL score, K-MMSE score, premorbid personality type, taking sedative, dementia type, and caregiver-reported symptom triggers	Identifying dementia subsyndromes allows timely, tailored interventions and care planning.
[67]	Predicting cognitive scores from wearable-based digital physiological features using machine learning: data from a clinical trial in mild cognitive impairment	QES	Early detection	Direct	Age, sex, time lag between fluid collection and actigraphy.	Passive wearable-based cognitive tracking aids early detection, treatment monitoring, and personalized interventions.
[68]	Physical activity monitoring in Alzheimer’s disease during sport interventions: a multi-methodological perspective	CoS	Early detection	Indirect	CSF Amyloid-β 1–42, CSF Amyloid-β 42/40-ratio, CSF Tau, CSF Phospho-tau, MoCA, HADS, years of education (Partial correlations performed controlling for these individually).	Multimodal physical activity assessment strengthens exercise studies on dementia prevention.
[69]	Sleep movements and respiratory coupling as a biobehavioral metric for early Alzheimer’s disease in independently dwelling adults	DS	Early detection	Direct		A novel sleep biometric from home-bed recordings can signal early Alzheimer’s risk.
[70]	Detecting cognitive impairment status using keystroke patterns and physical activity data among the older adults: a machine learning approach	DS	Early detection	Direct		Machine learning using neurophysical/physical data detects cognitive impairment earlier than self-reports.
